# Supplementary material for: Development and Evaluation of Different Electrospun Cysteamine-Loaded Nanofibrous Webs: A Promising Option for Treating a Rare Lysosomal Storage Disorder
Source: Pharmaceutics. 2024 Aug 9;16(8):1052. doi: 10.3390/pharmaceutics16081052 (PMC11360779; doi:10.3390/pharmaceutics16081052)
Supplement: Supplementary file 1 [file pharmaceutics-16-01052-s001.zip]

Archive with 1 entries (1 files):
- pharmaceutics-3101302-supplementary.pdf
